# Supplementary material for: Public Policy Measures to Increase Anti-SARS-CoV-2 Vaccination Rate in Russia
Source: Int J Environ Res Public Health. 2022 Mar 13;19(6):3387. doi: 10.3390/ijerph19063387 (PMC8955973; doi:10.3390/ijerph19063387)
Supplement: Supplementary file 1 [file ijerph-19-03387-s001.zip]

Archive with 1 entries (1 files):
- ijerph-1594730-supplementary.pdf
